# Supplementary material for: Molecularly-guided spatial proteomics captures single-cell identity and heterogeneity of the nervous system
Source: bioRxiv. 2025 Feb 10:2025.02.10.637505. Preprint. [Version 1] doi: 10.1101/2025.02.10.637505 (PMC11844393; doi:10.1101/2025.02.10.637505)
Supplement: Supplement 1 [file media-1.xlsx]

## Sheet: Key Resources
RESOURCE TYPE	RESOURCE NAME	SOURCE	IDENTIFIER	NEW/REUSE	ADDITIONAL INFORMATION
Oligonucleotide	HCR-FISH probes against endogenous transcripts	Integrated DNA Technologies	N/A	New
Oligonucleotide	Fluorophore-conjugated HCR Hairpins	Molecular Technologies	N/A	Reuse	Commercially available from Molecular Instruments (https://www.molecularinstruments.com/)
Antibody	Mouse anti-tyrosine hydroxylase	EMD Millipor cat#MAB318	RRID:AB_2313764	Reuse	used at dilution 1:1000
Antibody	Rabbit Anti-tyrosine hydroxylase	EMD Millipore, cat# AB152	RRID:AB_390204	Reuse	used at dilution 1:1000
Antibody	Chicken anti-GFAP	Abcam, cat#ab4674	RRID:AB_304558	Reuse	used at dilution 1:1000
Antibody	Rabbit anti-Iba1	FUJIFILM Wako Pure Chemical Corporation, cat#019-19741	RRID:AB_839504	Reuse	used at dilution 1:1000
Antibody	Rat anti-CD11b	Thermo Fisher Scientific, cat#14-0112-82	RRID:AB_467108	Reuse	used at dilution 1:500
Antibody	Rabbit anti-CD68	Thermo Fisher Scientific, cat#14-0688-82	RRID:AB_11151139	Reuse	used at dilution 1:500
Antibody	Mouse anti-NeuN	Cell Signaling Technology, Cat#94403	RRID:AB_2904530	Reuse	used at dilution 1:1000
Antibody	Rabbit anti-NeuN	Abcam, cat#ab104224	RRID:AB_10711040	Reuse	used at dilution 1:1000
Antibody	Rabbit anti-Anxa1	Thermo Fisher Scientific,, cat#71-3400	RRID:AB_2533983	Reuse	used at dilution 1:250
Antibody	Goat anti-Aldh1a1	Thermo Fisher Scientific,cat#PA5-17943	RRID:AB_10977372	Reuse	used at dilution 1:250
Antibody	Chicken anti-PGP 9.5	Thermo Fisher Scientific, cat#PA1-10011	RRID:AB_1088162	Reuse	used at dilution 1:500
Antibody	Rabbit gamma-synuclein	Genetex, cat#GTX110483	RRID:AB_1951959	Reuse	used at dilution 1:500
Antibody	Rabbit anti-Camk2a	Abcam, cat#ab52476	RRID:AB_868641	Reuse	used at dilution 1:500
Antibody	Rabbit anti-alpha synuclein	Thermo Fisher Scientific, cat#32-8100	RRID:AB_2533094	Reuse	used at dilution 1:500
Antibody	Rabit anti-Vamp2	Proteintech, cat#10135-1-AP	RRID:AB_2256918	Reuse	used at dilution 1:500
Antibody	AlexaFluor 488-conjugated donkey anti-goat F(ab')2 antibody	Jackson ImmunoResearch, Cat#705-546-147	RRID:AB_2340430	Reuse	used at dilution 1:500
Antibody	AlexaFluor 488-conjugated donkey anti-chicken F(ab')2 antibody	Jackson ImmunoResearch, Cat#703-546-155	RRID:AB_2340376	Reuse	used at dilution 1:500
Antibody	AlexaFluor 488-conjugated donkey anti-rat F(ab')2 antibody	Jackson ImmunoResearch, Cat#712-546-153	RRID:AB_2340686	Reuse	used at dilution 1:500
Antibody	AlexaFluor cy3-conjugated donkey anti-mouse F(ab')2 antibody	Jackson ImmunoResearch, Cat#715-166-151	RRID:AB_2340817	Reuse	used at dilution 1:500
Antibody	AlexaFluor cy3-conjugated donkey anti-rabbit F(ab')2 antibody	Jackson ImmunoResearch, Cat#711-166-152	RRID:AB_2313568	Reuse	used at dilution 1:500
Antibody	AlexaFluor 647-conjugated donkey anti-mouse F(ab')2 antibody	Jackson ImmunoResearch, Cat#715-606-150	RRID:AB_2340865	Reuse	used at dilution 1:500
Antibody	AlexaFluor 647-conjugated donkey anti-rabbit F(ab')2 antibody	Jackson ImmunoResearch, Cat# 711-606-152	RRID:AB_2340625	Reuse	used at dilution 1:500
Experimental model: Organism/strain	C57BL/6J mice	The Jackson Laboratory, strain #: 000664	RRID:IMSR_JAX:000664	Reuse	used at dilution 1:500
Software	Anaconda v2.5.4 distribution of Python	https://www.anaconda.com	N/A	Reuse
Software	Python v3.10.14	https://www.python.org/	RRID:SCR_008394	Reuse
Software	Fiji distribution of ImageJ v1.54f	https://fiji.sc/;	RRID:SCR_002285	Reuse
Software	GraphPad Prism v10.0.3	https://www.graphpad.com/	RRID:SCR_002798	Reuse
Software	ImarisViewer	https://imaris.oxinst.com/packages	RRID:SCR_007370	Reuse
Codes		Available upon request
Protocols		Available upon request
Raw Data		Available upon request
